# Supplementary material for: Minor Isozymes Tailor Yeast Metabolism to Carbon Availability
Source: mSystems. 2019 Feb 26;4(1):e00170-18. doi: 10.1128/mSystems.00170-18 (PMC6392091; doi:10.1128/mSystems.00170-18)
Supplement: DATA SET S1 [file mSystems.00170-18-sd001.csv]

	blank2	blank1	g-wt-d	g-wt-c	g-wt-b	g-wt-a	g-aco2-d	g-aco2-c	g-aco2-b	g-aco2-a	d-wt-d	d-wt-c	d-wt-b	d-wt-a	d-pyk2-d	d-pyk2-c	d-pyk2-b	d-pyk2-a
.scalefactor	1	1	0.9747895493	0.9747895493	0.9747895493	0.9747895493	0.7358914069	0.7358914069	0.7358914069	0.7358914069	1.1514689274	1.1514689274	1.1514689274	1.1514689274	1.3390726336	1.3390726336	1.3390726336	1.3390726336
.runorder	0	0	13	9	5	1	14	10	6	2	15	11	7	3	16	12	8	4
.runsession	0	0	D	C	B	A	D	C	B	A	D	C	B	A	D	C	B	A
guanosine	0	0	2466.795	2037.093	3104.209	1353.635	417.9152	737.5076	301.6707	0	5357.967	5257.034	3925.936	2644.085	2967.821	2953.291	2201.354	628.5036
N-acetyl-glucosamine-phosphate	0	0	87257.03	77785.34	60211.92	48015.68	29139.97	31547.51	32353.23	30874.33	130856.5	154234.6	107141.6	129729.6	59255.12	69645.52	47803.98	37844.18
sedoheptulose-phosphate	0	0	180086.2	143504.7	99834.29	94525.68	131323	122558.2	97494.6	169696.4	117956	113178.5	90862.56	135630.2	16705.07	15026.57	12948.75	12558.2
glutathione	196.4082	709.0703	5016240	4484684	4256864	3468450	4277540	4246240	4233272	4006401	4497378	4585006	3916110	4061055	2320115	2665486	1980578	1804165
6-phosphogluconate	0	0	9524.082	4462.609	2761.012	1473.687	3063.591	2870.813	1568.351	3319.961	2178.228	1696.043	1045.768	1554.048	247.2312	211.6309	291.0364	0
inosine	0	0	17999.47	18747.23	13186.43	1088.197	2013.956	2123.448	813.3415	299.5975	46282.54	53053.23	51594.95	10227.77	8357.728	5362.568	4139.214	2345.339
adenosine	917.763	1239.459	3833.606	4233.597	3946.063	3477.807	3563.048	2811.822	2271.424	2032.767	6702.766	6391.806	5916.029	5710.727	3057.108	3226.019	3345.225	1885.326
octoluse-phosphate	0	0	13864.8	9783.851	8255.097	7462.351	4680.534	6348.863	5461.77	12606.05	9743.671	9864.978	7409.73	6453.433	621.0167	275.6931	220.7431	0
CMP	0	0	2970.49	2961.289	1409.531	1562.386	3653.26	3533.526	3082.08	2907.376	4480.223	5249.241	3153.365	3870.692	290.1683	682.6307	347.9013	879.8325
UMP	0	517.527	15130	13863.62	10567.14	9063.3	18554.47	20135.13	17768.97	18471.43	31451.67	33562.31	21646.45	24775.29	6795.49	7205.449	5563.188	6396.342
unknown_330.616_14.04	0	0	1059.211	650.6082	1364.796	976.202	6967.267	7716.664	8139.85	6383.796	465.9808	235.1213	238.1764	257.0118	5043.833	5159.626	4729.859	3679.587
fructose-1-6-bisphosphate	532.4495	2702.691	47215.19	30338.39	27071.21	14300.01	35265.65	30496.93	26422.51	15299.21	38355.44	34913.43	20055.79	38668.11	4178.939	5326.014	2670.163	2040.02
trehalose/sucrose	0	0	1119021	1273054	837897.5	1092734	539961.8	725468.9	941093.1	704567.8	1225331	1181055	1265598	796992.8	532204.8	628741.9	487667.3	347818.1
dGMP	306.6799	12257.41	67606.47	37309.47	21971.84	21696.96	49571.28	43919.58	30189.49	28526.33	50670.77	58304.68	30041.4	31723.64	6677.818	10018.07	6248.474	6867.501
tryptophan	0	166.4212	39501.15	42958.56	51071.81	48071.71	58845.55	54034.53	55199.83	56009.14	56339.23	58398.59	53667.23	57302.8	56248.3	66625.34	74034.27	68333.88
xanthurenic acid	0	0	13122.1	12400.94	12734.93	10307.95	66218.24	74016.18	72808.11	64323.59	9005.714	12433.5	9878.487	9365.524	35768.3	43213.81	36304.78	37709.68
unknown_213.0169_11.07	0	0	18408.61	17479.15	6765.908	218.7106	15044.84	15796.72	7815.827	851.3247	12864.45	13514.49	4706.499	805.877	869.5016	314.037	0	300.4776
pantothenate	2257.002	1467.931	805768.5	795357.3	832629.2	730666.6	178182	209986	255868.8	256859.6	631514.6	711317.7	704462.3	709868.6	231576	223381.8	207365.8	196700.6
cystathionine	0	0	12172.54	11756.27	5975.801	3922.854	21471.47	15809.5	11833.42	14215.11	6909.488	7161.681	6742.986	4957.322	7951.021	7416.23	5481.266	4011.266
ribose-phosphate_7.37	0	0	30047.93	26810.79	24816.55	39917.91	24812.52	25041.83	21520.63	50885.05	26087.51	25896.73	23648.81	43677.01	8240.94	8912.36	8138.416	7673.059
ribose-phosphate_7.05	0	434.3003	23897.7	22311.23	19591.05	0	3453.442	3605.442	2917.698	2538.894	13304.5	13771.84	11510.35	9341.528	0	0	0	0
ribose-phosphate_7.86	0	0	25483.31	25919.64	23123.37	27063.76	18425.38	17334.12	16815.45	23557.83	24905.22	22109.28	20384.99	37212.23	2947.795	2343.22	2776.057	2410.408
AMP	306.6799	12257.41	67606.47	37309.47	21971.84	21696.96	49571.28	43919.58	30189.49	28526.33	50670.77	58304.68	30041.4	31723.64	6677.818	10018.07	6248.474	6867.501
uridine	0	0	33646.5	34715.76	24732.76	28076.96	14297.81	19584.42	12384.92	10367.93	52950	55341.06	40523.28	40300.59	7377.654	5467.817	4923.158	3594.63
glucose-6-phosphate	0	0	459495.1	407750.4	306983.9	308998.7	361158	369460.9	293186.4	478318.5	350271.7	332364.7	275484.4	403738.2	76026.95	81549.05	56803.78	60632.31
NAD+	0	0	341322.3	416402.5	179751.8	44615.5	529058	553950.8	315412.6	156401.1	424224.5	448462.6	198401.4	239222	220664.9	181392.3	28693.18	19998.9
UTP	0	0	11526.09	3353.69	242.7306	0	7160.59	9723.138	294.3424	234.4458	8780.559	9489.066	776.2271	210.3033	447.561	2575.362	0	0
ATP	0	0	137688.5	15988.35	559.2042	0	44580.35	56458.39	460.9539	380.8279	38913.52	68659.73	2351.616	906.5312	1789.282	3809.934	243.9226	0
UDP-D-glucose	0	0	832151.5	691452.4	450356.6	689502.7	854230.5	891016	695056.5	1230809	715722.6	766646.9	432972.9	742497.7	321718.4	388719	129053.1	124297.8
UDP-N-acetyl-glucosamine	0	0	278526.7	1407346	547655.7	489082.2	470729.5	938961.3	411970.5	357787	2100315	2154544	1160883	1560639	777128.6	958447.6	302437.6	260473
glutathione disulfide	0	0	77899.89	61173.21	38781.05	55753.95	79605.24	101923.3	59259.92	76635.19	34778.54	43347.91	34348.17	41109	23808.49	29241.45	25407.69	29238.25
NADH	0	0	10620.52	3828.951	5266.23	25955.92	6960.592	5904.121	5425.046	69903.18	16024.69	15492.07	8128.172	31016.54	4676.085	6950.591	1637.743	664.7673
NADP+	0	0	7282.394	5579.381	755.2409	400.985	6905.275	9080.834	519.0457	1677.43	3599.646	5724.086	656.29	1049.011	331.3276	799.0871	0	0
NADPH	0	0	2135.582	1399.897	434.6837	0	2221.916	3190.06	471.6012	290.6655	4479.132	7386.438	3257.695	1259.786	275.4881	0	0	0
FAD	0	0	14830.92	10019.73	1172.344	2566.154	21012.57	23021.22	1876.84	5142.06	8398.234	7661.52	1329.143	2824.283	4069.679	5055.617	248.7968	839.186
acetyl-CoA	0	0	27957.8	12593.94	2897.259	462.9884	21990.19	25110.52	2270.935	2358.796	14249.69	15477.04	2413.095	1355.526	1203.872	1853.662	0	0
UDP	0	351.1879	20842.78	11797.93	3656.189	2181.475	20074.26	21190.67	7706.723	6169.063	13846.17	16880.24	5547.607	6325.631	6379.707	5414.193	1091.623	1569.424
IMP	0	0	23409.24	19779.42	21556.61	10704.81	4080.314	6208.375	5840.316	5705.673	22777.45	23533.23	21872.03	26239.51	2496.975	3037.281	4900.374	13216.74
GMP	0	1761.529	8122.512	6319.065	4016.005	4104.923	9514.164	9240.104	4849.209	7553.811	11754.09	12522.76	6403.512	7624.756	847.6151	1304.322	1431.498	821.7324
S-adenosyl-L-homocysteine	0	0	5292.167	4742.431	2382.578	2008.854	6512.696	5550.639	7757.419	6844.539	3639.073	3778.887	1825.32	2982.234	4796.908	6106.342	4264.534	5772.281
D-gluconate	0	198.4121	5982.619	5069.85	5480.584	5064.925	11118.25	13135.34	12539.09	11955.61	1078.459	1330.311	796.6089	1444.298	739.2269	805.0378	950.0938	515.3812
trehalose-6-phosphate_7.26	0	0	26617.45	23179.95	19852.7	25537.27	21764.3	20894.05	22837.53	37494.07	45481.68	44883.93	35881.86	66378.97	4093.74	5540.395	2007.315	2174.127
trehalose-6-phosphate_6.88	0	0	24602.69	18792.44	8289.201	6125.819	32896.5	37336	21568.45	28723.11	18705.62	23890.25	11896.09	14315.73	6560.458	8165.139	2031.904	3464.207
ADP	1018.403	2135.019	145149.2	67805.66	14983.84	4680.589	132343.2	118621.4	24895	24649.81	109543.3	117041.9	23203.35	26696.29	14963.79	18730.01	2734.417	3100.696
GDP	0	325.3694	4423.101	2782.549	490.7129	203.9401	5489.864	5428.014	584.7476	269.1581	4571.047	3963.97	1450.947	370.6156	685.7759	620.2945	0	0
CDP-ethanolamine	0	0	10147.94	6499.615	2547.494	920.9837	8315.147	9491.972	5027.561	1602.431	9552.83	8675.876	3834.947	3099.257	14402.26	18733.85	9540.548	8548.564
FMN	0	0	3291.95	2697.15	1290.058	376.9908	5001.615	5376.689	1391.136	2733.165	2799.146	3082.937	1223.963	1363.801	937.8037	2355.25	0	0
ornithine	162.5675	0	82118.97	57332.09	28000.42	14901.19	34539	34095.25	26163.03	19528.09	88999.69	67235.6	59489.64	34646	49540.33	47033.49	33235.94	24272.32
nicotinate	379.393	790.3575	252415.9	217180.4	175896.4	196414.7	49511.52	42916.93	36036.45	154269.8	69371.16	68097.56	60204.36	50767.33	46592	50747.01	49579.56	43906.76
pyroglutamic acid_7.54	9531.013	10926.19	751954.5	585831.8	516931.2	447119.9	732183.2	753341.7	680622.8	581157.3	799263.2	694653.1	882505	651668.6	792207.8	787987.7	951338.2	993086.3
pyroglutamic acid_7.84	7684.559	9657.629	394176.1	301714.8	272849.2	191183.5	381234.2	414902	390155.2	334780.9	414595.4	379199.5	320538.2	327703	239821.2	235899.4	199405	153486.6
hydroxyproline	309.1182	553.8461	2724.649	2506.001	1328.703	696.0607	4772.494	3435.501	3731.841	4090.419	665.2205	474.1505	1030.594	885.0964	5700.48	6868.83	5440.042	3579.062
N-acetyl-L-alanine	818.2311	517.1859	17134.3	16618.98	19030.11	14016.29	17346.31	22193.84	26841.56	27767.2	14342.01	15526.46	13056.27	11733.31	7401.013	8633.909	8269.046	9852.832
leucine/isoleucine	668.6925	1250.829	216419.7	182246.4	176430.2	132944.2	149062.2	150448.2	160914.6	145312.1	216650.9	227351.2	191950.5	221803.4	212182.1	256522.6	260156.9	200619.9
asparagine	180.6604	0	104136.5	96433.38	80704.02	95951.34	181417.6	151488	142614.2	197124.8	104119.7	96292.02	95233.26	104406.8	114237.2	124386.2	116616.1	92369.76
hydroxyisocaproic acid	14374.43	28184.14	284879.5	251203.4	244196.8	556609	160946.2	164128	171708.2	330548.8	388840.1	423252.2	447574	595261.6	227117.5	239464.4	223709.8	234216.3
unknown_120.0124_7.84	0	0	18498.97	16056.98	16144.35	13666.13	14881.11	18669.08	21241.84	23682.03	22262.84	22902.51	18976.31	21962.77	7265.517	7689.384	5732.723	5487.24
aspartate	0	174.1585	147138.4	150004	125330.1	237489.5	224012.8	240790.1	242505.5	457851.2	63049.07	73190.6	81327.24	211084.2	250823	251934.9	186596.3	129841.6
malate	38219.47	33004.18	3029513	2840891	2759350	1942767	3413440	3503911	3307503	2631201	3405693	3583891	2886600	2781577	1431289	1708580	1499450	1444775
unknown_134.047_7.45	4529.563	7820.088	10649.97	10676.12	11344.77	7213.57	11815.89	9333.216	7414.73	5926.357	18246.87	20245.54	12603.63	11337.87	11040	11008.01	7498.592	9143.108
hypoxanthine	191.9056	257.0504	337.4698	210.3616	774.438	552.7718	275.8302	221.0635	0	183.1723	1173.442	1871.026	1698.366	855.6585	7401.857	8013.289	4993.682	3537.671
p-aminobenzoate	0	195.1559	5023.812	4470.901	4112.629	2693.977	3789.522	3422.695	3233.434	3410.594	4473.195	5086.174	5124.428	4327.649	4919.296	6938.761	3703.466	3128.378
p-hydroxybenzoate	886.4775	1329.391	11009.37	9814.441	8828.726	8341.053	29677.67	29723.65	35822.32	25961.1	22110.45	24542.96	18300.26	19543.48	12778.19	16567.43	12485.96	11982.26
histidinol	0	0	1199.84	1516.569	828.2814	0	455.0903	0	0	0	697.1053	622.019	193.8331	310.7602	7908.398	6439.15	3075.176	1111.138
a-ketoglutarate	0	0	124533.3	153426.1	168975.1	38217.97	70307.8	94920.46	90562.41	25357.09	85255.43	96247.24	70936.97	56587.18	24403.69	26762.96	18633.32	26455.59
glycine	198.3699	213.9281	40957.26	37758.54	16964.81	12120.25	31993.87	37860.93	35257.32	15285.73	38882.09	27185.1	24828.42	10780.2	37963.09	43847.86	45108.43	31217
pyruvate	8035.934	10308.33	142034.3	125866.1	163593.7	43505.61	46487.56	60030.27	66227.38	31912.96	76082.04	67050.81	61933.82	82568.7	25170.53	25222.63	24734.75	22132.23
alanine	888.3677	393.0892	694520.3	508224.7	390369.6	347292.2	851287.1	920745.2	1366001	1088893	813659	692186.8	757908.2	549394.1	746609.8	848574.2	835672.8	649560
sarcosine	888.3677	393.0892	694520.3	508224.7	390369.6	347292.2	851287.1	920745.2	1366001	1088893	813659	692186.8	757908.2	549394.1	746609.8	848574.2	835672.8	649560
4-aminobutyrate	1754.43	1758.361	438848.6	420977.4	419185.7	329447.5	428171.6	426060.7	427266.8	379823.7	378244.8	375084.3	330342.5	307105.6	274262.5	291041.4	278697.1	254092.2
serine	0	0	53695.49	53901.08	42924.25	14793.53	80062.76	72561.8	49353.23	20343.11	37301.34	33959.02	30525.62	23278.92	89153.84	94075.43	96747.3	74861.3
proline	305.7225	288.7051	189536	172930.3	103582.4	54816.01	123851.5	192444.8	237972	101191	165562.7	152895.9	134587.2	53608.95	214107.8	241138.5	241084.7	148989.8
fumarate	6673.115	4206.645	144398.2	139924	120329.4	76404.15	192868.8	179184.6	163814	114582.1	194206.9	180073.6	139931.3	127141	82377.54	86925.66	82349.54	71529.23
valine	274.539	262.8781	1334839	1155592	842853.7	829554.8	468364.7	516788.5	567950.1	492870.3	1185031	1010607	949560.9	922105.7	861657.6	1036507	1040677	763517.2
methylmalonic acid	30384.8	30559.62	1485640	1455664	1230684	892992.2	1524288	1712370	1493322	1011618	1636814	1609457	1296672	1120891	790628.3	961525.9	914705.1	737655.5
succinate	30384.8	30559.62	1485640	1455664	1230684	892992.2	1524288	1712370	1493322	1011618	1636814	1609457	1296672	1120891	790628.3	961525.9	914705.1	737655.5
threonine	0	0	44104.7	42147.2	24542.19	26616.56	69118.35	68046.34	84139.76	57085.35	37948.23	32586.63	36663.83	24489.8	93396.21	96993.88	93390.9	68789.56
homoserine	0	0	44104.7	42147.2	24542.19	26616.56	69118.35	68046.34	84139.76	57085.35	37948.23	32586.63	36663.83	24489.8	93396.21	96993.88	93390.9	68789.56
dihydroxyacetone-phosphate	0	0	24345.38	16970.93	18067.74	17085.84	15602.32	16308.6	20917.61	16206.88	21410.8	25509.91	23661.49	27263.49	7938.388	8479.402	7789.939	5663.4
sn-glycerol-3-phosphate	0	0	79872.04	97315.52	381518.9	131880.6	89577.65	99105.46	208725	61301.2	122998.2	127691.9	227951.3	1099965	544262.1	546534.8	450830.2	335840
aconitate	100068.4	89512.4	210232.8	196742	194827	202964.7	264486.1	249956.1	252303.5	260213.9	208276.6	245758.7	183960.1	189757.7	96773.02	102357.4	99900.7	96618.04
shikimate	339.1644	290.0362	7290.754	7527	8208.467	7609.576	9808.532	9146.04	9949.597	8111.273	13775.75	14497.44	13238.58	12744.11	2168.75	1946.378	1804.426	1796.132
N-acetyl-L-ornithine	0	0	5630.902	6223.154	2486.973	2714.253	4387.546	5389.969	4944.783	3047.806	7792.527	8646.446	7542.629	3743.312	2417.204	3873.793	3781.434	2100.218
arginine	161.5386	248.9766	174865.5	138585.8	78346.24	50359.45	72157.32	61504.02	46138.01	46948.08	262823.7	211586.1	184579.7	160265.3	157620.6	176915	127573.9	88973.48
citrulline	0	0	39255.66	38488.9	9829.59	1578.567	7332.948	7894.307	5948.474	1711.046	20263.05	17891.74	6184.132	468.3974	3459.874	2640.615	3539.233	2149.734
N-carbamoyl-L-aspartate	0	0	5604.932	5794.346	4659.168	2722.461	5624.453	6509.67	5187.437	3949.618	1741.283	1295.031	824.6829	2481.604	0	0	188.1537	231.9011
2-isopropylmalic acid	6742.34	6936.255	2101534	2100587	1975679	1308109	2210743	2412667	2423236	2318247	1797500	1923024	1694152	1790560	303558.5	313766.5	264344.9	247831.6
hydroxyphenylpyruvate	1148.289	1408.596	19505.62	14543.03	19926.19	11639.37	17466.06	11781.21	12478.72	11553.83	34813.32	31508.08	33872.52	31733.53	4259.962	4288.388	4514.066	5146.95
tyrosine	0	0	92205.5	87354.52	86232.72	98436.29	130920.3	133724.6	95221.46	91534.51	101305.8	126017.8	114630.2	107594.5	131494.4	137288.4	128841	103060.5
3-phosphoglycerate	190.4268	251.9435	68555.28	72936.84	45123.46	18206.03	68021.58	76255.26	51347.28	37076.43	32932.13	36183.44	25615.91	23641.66	20251.7	18673.35	11725.62	15140.95
N-acetyl-glutamine	0	0	166523.6	120831.4	81149.85	19342.01	120772.6	112030.5	62748.81	21374.98	92900.41	88477.37	40546.23	20544.25	9302.011	11582.09	9672.581	7004.275
acetyllysine	0	0	37262.39	37889.17	26469.7	26023.22	18563.14	21382.75	20232.55	13829.21	27242.75	33743.32	25416.62	17689.09	14159.91	12922.13	13756.3	11972.78
kynurenic acid	0	0	3502.926	3251.337	2500.309	2660.106	7712.62	7776.09	7700.449	7529.634	2713.242	4203.109	2861.561	3882.083	5877.25	6894.158	6201.154	7412.566
N-acetyl-glutamate	0	662.3655	215940.2	196404.6	226087.2	126350.3	116212.2	135412.6	178990.8	209386.5	114720.3	119373.6	99394	127411.9	26959.2	31316.13	22367.95	20221.13
citrate	21876.43	288408.4	686135.2	700616.8	652301.7	371298.2	697449.1	632262.4	600876.2	715973.9	688243.7	672597.1	592408.7	708146.1	558776.2	603188.6	579228.3	571634.8
glutamine	219.1837	195.1969	1465136	1349476	865931.8	803084.7	1329841	1129692	895574.6	1023284	1396213	1281576	1050050	989699.3	794659.7	864430.8	830782.7	611332.2
lysine	0	0	24046.2	18307.49	8463.105	5813.27	17744.54	16722.34	12462.42	12110.72	43578.76	35060.09	30061.74	25932.38	20971.26	21254.29	17075.9	12793.31
glutamate	284.0319	249.4634	3353900	3315587	3166852	2754571	3330675	3399321	3480951	3332822	2826481	2878427	2485955	2458321	2186570	2328619	2287009	2009295
citramalic acid	2322.974	2792.494	309116.2	315044	256172.8	126685.4	288772.5	331706.1	327286.4	253687.2	159322.8	159534.5	150669.9	108729.2	19497.93	22472.66	22048.17	18553.93
methionine	0	0	16942.86	13116.73	10968.71	6540.188	19019.21	17330.12	11989.92	11387.64	15694.65	14947.34	9369.46	8832.747	20818.92	25651.28	24093.57	22384.08
histidine	0	0	90249.47	72129.18	39515.89	28320.36	55201.71	49148.54	38725.81	32380.16	143289.7	118784.5	91345.19	79650.16	53504.81	61182.64	45194.75	32648.08
dihydroorotate	0	0	3958.547	3653.874	1565.789	1208.158	5149.416	4477.07	3084.069	2649.377	1137.573	767.7108	304.8539	1191.886	1693.984	1480.106	827.0576	447.0237
indole-3-carboxylic acid	0	0	6084.674	5689.434	5925.076	5695.469	30478.3	38655.54	32670.81	31079.83	6090.252	3657.118	4301.875	3623.857	16668.22	21355.88	15361.57	16945.12
phenylpyruvate	11923.95	9174.955	39854.92	34851.19	28089.67	22690.63	34613.57	34080.18	28377.33	21738.06	33037.36	32906.84	22305.88	23851.1	23304.78	20340.03	21695.92	18106.71
phenylalanine	0	284.1496	83984.54	78495.49	72339.74	79745.02	128764.8	117410.4	77834.32	73523.47	85364.29	94413.48	94750.35	76962.34	84782.33	93310.57	110950.3	91556.4
phenyllactic acid	5326.807	4591.295	253567.8	218522.3	218523.2	243048	98146.84	108237.7	102655.4	108432.6	434830.2	452918.8	414897.8	418437.8	138119.5	146441.6	113386.9	121517.8
phosphoenolpyruvate	0	0	30461.18	37251.93	23842.09	9837.137	35406.8	39993.2	30743.27	26713.81	21054.7	23679.24	18413.27	18172.75	17024.88	15836.95	12181.14	16202.61
