# Supplementary material for: Minor Isozymes Tailor Yeast Metabolism to Carbon Availability
Source: mSystems. 2019 Feb 26;4(1):e00170-18. doi: 10.1128/mSystems.00170-18 (PMC6392091; doi:10.1128/mSystems.00170-18)
Supplement: DATA SET S2 [file mSystems.00170-18-sd002.csv]

compoundId	blank-2	d-pre-a	d-pre-b	d-pre-c	d-pre-d	d-wt-a	d-wt-b	d-wt-c	d-wt-d	d-pyk2-a	d-pyk2-b	d-pyk2-c	d-pyk2-d	g-pre-a	g-pre-b	g-pre-c	g-pre-d	g-wt-a	g-wt-b	g-wt-c	g-wt-d	g-aco2-a	g-aco2-b	g-aco2-c	g-aco2-d
.scalefactor	1	1	1	1	1	1	1	1	1	1	1	1	1	1	1	1	1	1	1	1	1	1	1	1	1
.runorder		4	10	16	22	5	11	17	23	6	12	18	24	1	7	13	19	2	8	14	20	3	9	15	21
.runsession	0	A	B	C	D	A	B	C	D	A	B	C	D	A	B	C	D	A	B	C	D	A	B	C	D
thiamine	24.22366	126226.4	104056.2	88338.84	85046.84	10039.67	9592.801	8708.746	7827.532	67091.27	66912.98	61676.53	60086.56	143518.4	124111.1	94014.27	99102.59	16863.13	14762.92	10222.36	10965.97	28579.8	26282.6	30151.64	30405.84
pyridoxine	10.80531	116222.3	101455.4	85651.26	83595.98	113130.4	92636.79	86760.16	70297.58	108757.6	92266.02	88052.88	84972.4	140370.2	114229.8	108123.6	101001	110974.1	100091.9	87869.75	85028.05	87465.53	81827.57	79271.59	82459.02
Glycerophosphocholine	135.3031	3642.13	1374.08	2840.573	1486.789	57601.92	52048.41	55558.34	51433.86	32641.53	35290.15	34966.44	31397.34	120.8152	147.9966	364.5179	336.2486	34154.36	23546.32	29971.27	31185.51	70867.88	62195.11	81705.44	75322.09
glutamine	2038.833	1320.459	966.3117	919.9207	791.5205	39715.89	44563.57	42475.25	39141.89	13743.63	10949.94	9587.716	1491.738	1202.257	2416.285	420.0862	1150.464	3461.873	3221.951	2815.061	2835.901	3984.368	4376.373	5371.437	4704.303
2-Isopropylmalic acid	2404.953786	2632.644348	2040.6541953333	2201.0634153333	1321.2351483333	54990.359375	42526.9707033333	50608.8268233333	70521.7252606667	13795.232422	13534.6907553333	10074.7496743333	15169.2460936667	1836.896647	3253.449463	2723.7921953333	1942.9495953333	35166.0722656667	42032.0976563333	55198.7773436667	58260.9453126667	122425.799479333	107681.158854333	110818.929687667	80442.6139323333
3-phosphoglycerate	395.276146	14785.631836	10050.9525376667	15496.0804036667	10798.055222	14046.7451173333	12958.9518226667	15898.54069	14446.5035806667	15541.7607423333	14222.1572266667	13122.3356763333	16879.666992	14955.4179686667	11314.2979693333	15744.8821613333	13231.2574873333	16906.0839843333	15610.1878253333	12579.4980473333	16779.7467446667	14709.593099	13493.2636716667	14103.944987	12461.680013
aconitate	350.3692963333	812.3396383333	304.177983	143.6842506667	499.4310823333	30699.1666666667	22068.3006186667	21295.710734	29694.890625	6191.0399576667	6123.7233073333	5359.1795043333	7626.707031	28.4021913333	86.5297056667	162.815335	140.2523953333	24491.4766436667	23526.665731	30793.871094	26348.0341796667	38891.0608726667	45779.1777346667	43285.0950523333	36292.1986896667
citrate	2072.486369	2040.1170656667	2335.798055	2949.7690833333	1834.7893983333	27776.9941406667	25262.5735676667	28205.483073	32154.1223956667	3199.6673176667	6324.2587893333	5799.6948243333	6591.2719726667	1804.655843	1388.9872693333	2056.6027426667	1476.475342	19205.5468753333	22317.1699216667	25077.1835936667	33109.216797	35479.527344	30939.9746096667	34624.2688803333	42884.089844
citrate-isocitrate	914.186553	9748.7477213333	6546.5250653333	5847.5279946667	6163.436198	162118.546875	192669.067708333	198875.614583333	204600.322916667	25522.6295573333	36611.4160156667	28259.015625	30487.0618486667	1188.616609	4181.236898	3718.4348143333	5760.6056313333	94625.8033856667	151709.385416667	175600.333333333	184610.317708333	222085.890625	219071.765625	243934.166666667	265567.239583333
glutathione-nega	21.5656766667	4.8305926667	4.2611626667	4.7739713333	13.93913	1680.404419	1950.2080893333	1666.6333413333	1396.964905	628.167053	468.8279723333	617.7197556667	563.7650553333	4.384316	4.56547	24.9076333333	4.8019316667	219.7910126667	194.096307	701.1097643333	216.7467	660.2366303333	1112.1659343333	1030.8619996667	1368.9893596667
Hydroxyisocaproic acid	351.125212	358.7445933333	204.4354956667	396.789781	158.4458116667	5906.9724933333	8435.811198	4967.268524	6079.6217446667	2590.7352906667	2075.835368	3000.7609863333	3213.2249753333	456.598953	83.9621506667	166.2934576667	192.4161023333	4751.5279946667	3467.6544596667	5858.85612	4853.8693033333	1804.9314523333	1959.48409	1835.9084063333	1919.07784
isocitrate	356.8704123333	13.8447696667	7.0604723333	5.1024176667	11.3824016667	8173.941569	6390.5522463333	7403.62914	6354.8317873333	2435.211446	1132.907801	2435.138021	2560.232239	20.2134276667	4.597782	62.743826	23.8388966667	3380.9157713333	4011.5620933333	3473.993327	2781.204272	4010.162191	4713.5352373333	4701.525635	3905.998291
malate	1696.0511373333	2593.1661376667	2697.427287	2207.127462	2748.0000813333	166847.21875	174884.130208333	179503.4375	160006.671875	3338.273478	3496.502523	3052.064789	1988.8903403333	563.6907363333	2696.8586223333	1978.787537	3082.6210936667	89899.0104166667	104344.716146333	106299.981771	107301.158854333	175764.953125	184078.270833333	177057.557291667	202280.880208333
NAD+_nega	4.303223	4.507854	4.7533603333	4.1228316667	5.0268753333	2394.6846923333	2779.194051	2712.050181	2106.5767823333	23.0934876667	18.8059383333	21.2778746667	4.0534963333	8.2864906667	5.0094176667	4.6812233333	4.46346	583.977641	1244.8258463333	2818.896169	1072.7036693333	2075.4887696667	3730.681722	1009.687912	1684.8783693333
nicotinate	16.0022393333	1912.8333536667	4365.9899086667	5101.4396973333	3507.5435586667	1009.674367	1380.8560993333	1063.5948603333	1210.0511883333	2348.9232176667	1858.861725	3447.998047	2269.4669596667	1420.3652753333	2982.5793866667	4207.6276043333	4127.9408363333	962.840525	1711.521403	1297.006612	1809.6176453333	416.6795706667	410.016164	742.2434513333	596.7181683333
pantothenate	8.4285643333	529.1755506667	674.463898	1371.7058716667	552.7994386667	1628.975057	1331.563446	768.1032846667	1037.327366	1444.2236886667	613.1345023333	1126.771342	1028.5974526667	429.6888216667	1577.3287356667	1263.8285316667	978.8088886667	1124.460022	1839.7130126667	917.762422	695.8978993333	729.39799	1701.4374183333	1258.6122156667	678.2187193333
phosphoenolpyruvate	5.2937813333	5.3216876667	4.066551	10.8799303333	5.7992873333	866.8817443333	349.1216233333	595.2274213333	1276.7601116667	927.789174	702.279017	433.1790296667	449.5551336667	4.7172976667	26.095081	9.303623	10.9744653333	459.4751183333	256.0415976667	379.72731	510.281672	2316.833272	1804.0519206667	506.151434	1222.5384316667
shikimate-3-phosphate	31.7682083333	1312.933879	1608.409091	1657.761373	1891.5394696667	1980.8722333333	4538.447103	2343.1033526667	1995.4542236667	2484.92098	2769.426351	842.8482156667	2008.503296	1026.6723023333	1294.5916953333	2891.98055	1937.106303	1572.64122	2598.644037	1964.9064333333	1170.0049236667	1128.36203	976.5304916667	1589.03127	489.566248
succinate	14805.051107	4244.382975	3072.5754393333	3539.476481	3241.8351646667	77662.916667	84291.450521	91623.6484376667	91595.3177086667	11061.2994793333	8282.9472656667	9259.5799153333	4009.7063803333	6281.3868816667	4776.071696	5217.1115723333	4494.216797	57849.9895833333	76250.7526043333	82635.2500003333	73225.8932293333	73693.623698	80985.322917	81508.4609376667	80540.854167
